# Supplementary material for: Traumatic Brain Injury Characteristics Predictive of Subsequent Sleep-Wake Disturbances in Pediatric Patients
Source: Biology (Basel). 2022 Apr 14;11(4):600. doi: 10.3390/biology11040600 (PMC9030185; doi:10.3390/biology11040600)
Supplement: Supplementary file 1 [file biology-11-00600-s001.zip]

Archive with 1 entries (1 files):
- biology-1652474-supplementary.pdf
